# Supplementary material for: Genetic characterization of a multidrug-resistant Salmonella enterica serovar Agona isolated from a dietary supplement in Germany
Source: Front Microbiol. 2023 Nov 15;14:1284929. doi: 10.3389/fmicb.2023.1284929 (PMC10686068; doi:10.3389/fmicb.2023.1284929)
Supplement: Supplementary file 1 [file Data_Sheet_1.zip]

Archive with 8 entries (8 files):
- 1284929_Fischer_Data_Sheet_1.PDF
- 1284929_Fischer_Data_Sheet_2.PDF
- 1284929_Fischer_Table_1.XLSX
- 1284929_Fischer_Table_2.XLSX
- 1284929_Fischer_Table_3.XLSX
- 1284929_Fischer_Table_4.XLSX
- 1284929_Fischer_Table_5.XLSX
- 1284929_Fischer_Table_6.XLSX
