# Supplementary material for: Genetic characterization of a multidrug-resistant Salmonella enterica serovar Agona isolated from a dietary supplement in Germany
Source: Front Microbiol. 2023 Nov 15;14:1284929. doi: 10.3389/fmicb.2023.1284929 (PMC10686068; doi:10.3389/fmicb.2023.1284929)
Supplement: Supplementary file 1 [file Data_Sheet_1.zip › 1284929_Fischer_Table_1.XLSX]

## Sheet: Sheet1
Supplementary File 2. Compilation of annotations for the pSE18-SA00377-1 plasmid from the following sources: BakCharak pipeline version 3.0.4 (including -species Salmonella option) (https://gitlab.com/bfr_bioinformatics/bakcharak), NCBI Prokaryotic Genome Annotation Pipeline (PGAP) (Tatusova et al., 2016) and the following tools: ISfinder v. 2-2022-04-06 (Siguier et al., 2006), PhiSpy v.4.2.21 (A…
gene name	product	start	end	strand
repB	RepB family plasmid replication initiator	1	876	+
IncHI2A_1	IncHI2A_1__BX664015	211	840	+
	pili assembly chaperone	2025	2378	+
	plasmid transfer protein	2396	2746	+
	pilus assembly protein	2758	3546	+
	type-F conjugative transfer system secretin	3546	4817	+
	IncHI-type conjugal transfer protein TrhB	5270	6625	+
	transcriptional regulator	6693	7115	+
	protein-disulfide isomerase HtdT	7234	7986	+
	IncHI-type conjugal transfer lipoprotein TrhV	7996	8946	+
traC	TraC family protein	8955	11636	+
	ParA family protein	15475	16728	+
virB	ParB N-terminal domain-containing protein	16725	17729	+
	metallophosphoesterase	19524	20471	-
parM	stbA family protein	20835	21872	+
	IS5-like element IS903B family transposase	22579	23547	-
	transfer repressor	23991	24443	+
	htdF	24433	24858	+
	plasmid transfer protein	24867	25421	+
	IncHI-type conjugal transfer protein RSP	25541	29845	+
	IncHI-type conjugal transfer protein TrhF	30123	30635	+
	conjugal transfer protein	30622	32133	+
	IncHI-type conjugal transfer protein TrhU	32278	33333	+
	IncHI-type conjugal transfer protein TrhN	33352	36540	+
uvrD	IncHI-type conjugal transfer helicase TrhI	37621	39405	+
	AAA family ATPase	42203	43261	+
	DUF3150 domain-containing protein	43630	44757	+
	VWA domain-containing protein	44834	46840	+
	toprim domain-containing protein	47248	48480	+
	DNA replication protein	56958	57920	+
	tyrosine-type recombinase/integrase	59137	60312	-
hha	Hemolysin expression-modulating protein Hha	60482	60694	+
	kinase	62303	63802	-
	protein phosphatase 2C domain-containing	63828	65465	-
	VWA domain-containing protein	65465	66505	-
	VWA domain-containing protein	66590	67228	-
	TerD family protein	67228	67869	-
	VWA domain-containing protein	67892	68530	-
terW	tellurium resistance protein TerW	68993	69460	-
	DUF4236 domain-containing protein	69478	70686	-
	HpcH/HpaI aldolase/citrate lyase family protein	70697	71653	-
stiP	cysteine protease StiP family protein	71653	72732	-
	phosphoribosyltransferase domain-containing	73500	74642	-
	ATP-grasp domain-containing protein	74652	75710	-
terZ	tellurium resistance-associated protein TerZ	76031	76612	+
	TerD family protein	76612	77769	+
	tellurite resistance TerB family protein	77792	78247	+
	tellurium resistance membrane protein TerC	78270	79310	+
terD	tellurium resistance membrane protein TerD	79359	79937	+
	TerD family protein	80006	80581	+
	VWA domain-containing protein	81010	82251	+
	type I restriction-modification system subunit	84288	84523	+
yjcD	ATP-dependent helicase	84895	86934	-
	trypsin-like serine protease	89889	90545	+
	helix-turn-helix transcriptional regulator	93039	93332	+
hipA	type II toxin-antitoxin system HipA family	93337	94662	+
	IS110-like element IS4321 family transposase	96159	97163	-
	Cd(II)/Pb(II)-responsive transcriptional	97254	97688	-
merR1	heavy metal translocating P-type ATPase	97774	100179	+
	lipoprotein signal peptidase	100176	101252	+
	DUF3330 domain-containing protein	101261	101473	-
merE	broad-spectrum mercury transporter MerE	101539	101775	-
merD	mercury resistance co-regulator MerD	101772	102137	-
merA	mercury(II) reductase	102155	103840	-
merC	organomercurial transporter MerC	103879	104304	-
merP	mercury resistance system periplasmic binding	104332	104607	-
merT	mercuric ion transporter MerT	104623	104988	-
merR	Hg(II)-responsive transcriptional regulator	105060	105515	+
	plasmid pRiA4b ORF-3 family protein	105649	106239	+
hin_1	recombinase family protein	106376	106948	+
	ISKra4-like element ISKpn19 family transposase	106985	108376	+
	transposase	108986	109156	+
	Tn3 family transposase	109193	112200	-
	Tn3 family transposase ISEc63	110143	112200	-
	putative composite transposon cn_2805_IS26	112336	115141
IS26	IS6-like element IS26 family transposase	112389	113093	-
cmlA_1/catA2	type A chloramphenicol O-acetyltransferase	113771	114322	+
	putative composite transposon cn_5166_IS26	114321	119487
IS26	IS6-like element IS26 family transposase	114374	115078	-
tetR	tetracycline resistance transcriptional	115090	115746	-
tetA	tetracycline efflux MFS transporter Tet(D)	115842	117026	+
frmA	S-(hydroxymethyl)glutathione	117121	118230	+
frmB	S-formylglutathione hydrolase	118252	118668	+
	putative composite transposon cn_14741_IS26	118667	133408
IS26	IS6-like element IS26 family transposase	118720	119424	-
yafQ	type II toxin-antitoxin system YafQ family	119683	119931	+
hin_2	recombinase family protein	120058	120633	+
	class 1 integron integrase IntI1	120976	121989	-
	Pc_1 promoter Pc_int1	121992	122018	+
	Pint_1 promoter P_intI1	122010	122044	-
Ant1/aadA2	ANT(3'')-Ia family aminoglycoside	122135	122926	+
	attI	122069	122127	+
	attC	122928	122987	+
EmrE_1/qacE delta1	quaternary ammonium compound efflux SMR	123090	123437	+
FolP_1/sul1	sulfonamide-resistant dihydropteroate synthase	123431	124270	+
	IS91 family transposase	124675	126216	+
dfrA19	trimethoprim-resistant dihydrofolate reductase	126982	127551	+
	class 1 integron integrase IntI1	128154	129167	-
	Pc_1 promoter	129170	129196	+
Neo_1/aph(3'')-Ib	aminoglycoside O-phosphotransferase APH(3'')-Ib	129325	130128	+
aph(6)-Id	aminoglycoside O-phosphotransferase APH(6)-Id	130128	130964	+
	SprT-like domain-containing protein	131145	131936	+
	ArdK family transcriptional regulator	131951	132292	-
IS26	IS6-like element IS26 family transposase	132641	133345	-
	WbuC family cupin fold metalloprotein	133511	133987	-
mcr-9.1	phosphoethanolamine--lipid A transferase	134064	135683	-
	putative composite transposon cn_22931_IS903	135815	158746
IS903	IS5 family transposase IS903	135872	136840	-
IS903	IS5 family transposase IS903	136082	136840	-
pcoS	copper resistance membrane spanning protein	136879	138225	+
pcoE	copper-binding protein	138443	138877	+
rcnA	nickel/cobalt efflux protein RcnA	139135	140250	-
rcnR	Ni(II)/Co(II)-binding transcriptional repressor	140373	140645	+
	DUF4942 domain-containing protein	141111	141929	+
	ATP/GTP-binding protein	141926	143131	+
	DUF1173 family protein	143411	144730	-
dcm	DNA cytosine methyltransferase	144981	146408	-
	thermonuclease family protein	146623	147138	+
	SulP family inorganic anion transporter	150822	152300	+
	universal stress protein	152319	153146	+
arsC	glutaredoxin-dependent arsenate reductase	153206	153631	-
arsB	arsenic transporter	153644	154933	-
	transcriptional regulator	154979	155299	-
arsH	arsenical resistance protein ArsH	155386	156090	+
	putative composite transposon cn_10224_ISKpn21	156138	166362
	ISNCY family transposase	156123	157526	-
	putative composite transposon	157689	163755
	IS5-like element IS903B family transposase	157746	158714	-
pbuE	MFS transporter	158736	159320	-
yqhD	iron-containing alcohol dehydrogenase	159398	160555	-
pgrR	LysR family transcriptional regulator	160749	161642	+
Neo_2/aph(3')-Ia	aminoglycoside O-phosphotransferase APH(3')-Ia	161779	162594	-
	putative composite transposon cn_1460_IS903	162698	164158
IS903	IS5-like element IS903B family transposase	162755	163723	-
	IS5/IS1182 family transposase	163755	164126	-
	putative composite transposon cn_24466_IS102	163754	188220
ISKpn21	ISNCY family transposase ISKpn21	164201	164833	+
	ISNCY-like element ISKpn21 family transposase	164862	166265	-
	trypsin-like peptidase domain-containing	167169	167840	+
ISKpn26	IS5 family transposase	169239	170153	-
	IS1 family transposase	170441	171138	-
umuD	translesion error-prone DNA polymerase V	171464	171898	+
umuC	translesion error-prone DNA polymerase V	171882	173141	+
	DsbA family protein	173187	173996	-
dsbC	thioredoxin fold domain-containing protein	175647	176396	-
	lytic transglycosylase domain-containing	176544	177083	+
	YrhA family protein	178918	179424	+
	conjugal transfer protein TraG N-terminal	179547	183497	-
	IncHI-type conjugal transfer protein TrhH	183506	184921	-
	thioredoxin family protein	184911	185957	-
	oriT	185958	186548	+
	IS5-like element IS903B family transposase	187220	188188	-
	trhR	188222	188929	-
	plasmid transfer protein	189689	190174	+
	TraI domain-containing protein	190918	194064	+
	conjugative transfer system coupling protein	194064	196148	+
	DUF4400 domain-containing protein	197244	197906	+
	S49 family peptidase	197917	199098	+
	NERD domain-containing protein	199100	199831	+
	DNA-binding protein	205384	206568	-
	DUF5417 domain-containing protein	207672	208616	+
	attL	209293	209304
	pp1_prophage_CP071389	210256	228374
	type I toxin-antitoxin system Hok family toxin	211185	211343	-
relE	type II toxin-antitoxin system mRNA interferase	211415	211702	-
relB	type II toxin-antitoxin system antitoxin RelB	211702	211941	-
fieF	cation transporter	212204	213127	-
	cytochrome b/b6 domain-containing protein	213327	213899	-
ISEsa2	IS110 family transposase	214375	215613	-
ISEsa1	ISNCY family transposase	216035	217375	-
ISKpn8	IS3 family transposase ISKpn8	217550	218401	-
	IS3 family transposase IS103	218398	218919	-
	DUF3085 domain-containing protein	222540	223031	-
	DUF957 domain-containing protein	223036	223347	-
	toxic anion resistance protein	225648	225800	-
	putative composite transposon cn_11497_IS26	225800	237297
	attR	225083	225094
IS26	IS6-like element IS26 family transposase	225864	226568	+
	class 1 integron integrase IntI1	227361	228374	-
	Pc_int1 promoter	228377	228403	+
	P_intI1 promoter	228395	228429	-
	attI	228454	228512	+
aac(6')-IIc	aminoglycoside N-acetyltransferase AAC(6')-IIc	228537	229118	+
	attC	229185	229254	+
ere(A)	EreA family erythromycin esterase	229324	229512	+
	IS1380-like element IS1247 family transposase	229606	230961	+
aac(3)-IIg	aminoglycoside N-acetyltransferase AAC(3)-IIg	231203	232012	+
arr	NAD(+)--rifampin ADP-ribosyltransferase	232140	232553	+
	nuclear transport factor 2 family protein	232916	233347	+
ere(A)	EreA family erythromycin esterase	233434	234474	+
qacEdelta1	quaternary ammonium compound efflux SMR	234657	235004	+
sul1	sulfonamide-resistant dihydropteroate synthase	234998	235837	+
	GNAT family N-acetyltransferase	235965	236465	+
	putative composite transposon cn_11067_IS26	236477	247544
IS26	IS6-like element IS26 family transposase	236541	237245	+
	helix-turn-helix domain-containing protein	237298	237363	+
	Tn3 family transposase	237366	240332	+
IS5075	IS110-like element IS5075 family transposase	240411	241415	+
	DUF4102 domain-containing protein	241597	241773	-
sul2	sulfonamide-resistant dihydropteroate synthase	242103	242918	+
	phosphoglucosamine mutase	243005	243247	+
ISVsa3	IS91-like element ISVsa3 family transposase	243483	244976	-
	recombinase family protein	245408	246145	-
	putative composite transposon cn_6101_IS26	246724	252825
IS26	IS6-like element IS26 family transposase	246777	247481	-
blaSHV-12	class A extended-spectrum beta-lactamase SHV-12	247618	248478	+
glpR	DeoR/GlpR transcriptional regulator	248499	249260	-
	NAD(P)-dependent oxidoreductase	249522	250424	+
ltnD	four-carbon acid sugar kinase family protein	250436	251688	+
otnK_1	class II aldolase/adducin family protein	251681	252004	+
	putative composite transposon cn_3039_IS26	252005	255044
IS26	IS6-like element IS26 family transposase	252058	252762	-
catA2	type A-2 chloramphenicol O-acetyltransferase	253492	254133	+
	IS6-like element IS26 family transposase	254277	254981	-
	HNH endonuclease	255041	255442	-
	phosphoadenosine phosphosulfate reductase	256551	258002	-
	IS5-like element IS903B family transposase	258563	259531	-
	site-specific DNA-methyltransferase	262312	263562	-
	flavin reductase	266122	267303	-
higB-1	type II toxin-antitoxin system RelE/ParE family	267312	267608	-
	Ig-like domain repeat protein	268562	270952	-
	methyltransferase	274290	275051	+
	DUF4165 domain-containing protein	276504	278924	+
	IncHI-type plasmid replication initiator	281002	282090	-
	RepA_1_pKPC-CAV1321	281462	282056	-
	DUF4165 domain-containing protein	283198	285654	-
	DUF4942 domain-containing protein	287656	289347	-
	DNA-binding protein	289595	290758	-
	Dam family site-specific	291128	291940	+
	zinc finger-like domain-containing protein	293038	293754	-
