# Supplementary material for: Genetic characterization of a multidrug-resistant Salmonella enterica serovar Agona isolated from a dietary supplement in Germany
Source: Front Microbiol. 2023 Nov 15;14:1284929. doi: 10.3389/fmicb.2023.1284929 (PMC10686068; doi:10.3389/fmicb.2023.1284929)
Supplement: Supplementary file 1 [file Data_Sheet_1.zip › 1284929_Fischer_Table_2.XLSX]

## Sheet: Sheet1
Supplementary File 3. Compilation of annotations for the pSE18-SA00377-2 plasmid from the following sources: BakCharak pipeline version 3.0.4 (including -species Salmonella option) (https://gitlab.com/bfr_bioinformatics/bakcharak), NCBI Prokaryotic Genome Annotation Pipeline (PGAP) (Tatusova et al., 2016) and the following tools: ISfinder v. 2-2022-04-06 (Siguier et al., 2006), PhiSpy v.4.2.21 (A…
gene name	product	start	end	strand
virB	ParB/RepB/Spo0J family partition protein CDS	236	1237	-
parA	AAA family ATPase CDS	1254	2450	-
	GIY-YIG nuclease family protein CDS	2619	3428	-
repB	RepB family plasmid replication initiator protein CDS	3721	4605	-
	ppfA CDS	5510	5932	-
rdgC	Recombination-associated protein RdgC	7500	8405	+
	Dam family site-specific DNA-(adenine-N6)-methyltransferase CDS	8402	11848	+
	tRNA-Asn	12522	12597	+
	tRNA-Thr	12600	12675	+
	tellurite/colicin resistance protein CDS	13603	14028	+
	DUF3927 family protein CDS	14028	14192	+
	tRNA-Ile	14303	14378	+
	pp1 attL	15706	15719
dnaB	dnaB CDS	14665	16029	+
	putative prophage pp1	17074	57310
	baseplate protein CDS	17074	17706	-
	phage tail tape measure protein CDS	17699	18715	-
	baseplate CDS	18717	19502	-
	phage tail protein CDS	19489	20217	-
	phage tail protein CDS	20221	21438	-
	VRR-NUC domain-containing protein CDS	22220	22798	+
	norphogenetic protein CDS	22865	23020	+
	norphogenetic protein CDS	23522	24148	+
pphA	metallophosphoesterase CDS	24145	24822	+
	3'-phosphatase CDS	27157	27663	+
	phosphoadenosine phosphosulfate reductase familyprotein CDS	28440	29318	+
	ead/Ea22-like family protein CDS	29747	30322	+
	DUF551 domain-containing protein CDS	30836	31375	+
	eaa protein CDS	31372	31632	+
	ASCH domain-containing protein CDS	31632	31913	+
	antitoxin PHD CDS	33227	33511	+
holE	DNA polymerase III subunit theta CDS	33879	34130	+
umuD	DNA repair protein CDS	34254	34643	+
	type II toxin-antitoxin system Phd/YefM family antitoxin CDS	34716	34937	+
	type II toxin-antitoxin system death-on-curing family toxin CDS	34937	35317	+
	PdcA protein CDS	35322	35501	+
	DUF968 domain-containing protein CDS	35529	36572	+
	Late promoter-activating protein CDS	36661	37113	+
	terminase CDS	37200	38393	+
	terminase CDS	38393	39877	+
	ash family protein CDS	40099	40218	+
	host cell division inhibitor Icd-like protein CDS	40237	40458	+
	phage antirepressor KilAC domain-containing protein CDS	40455	41567	+
	c1 repressor inactivator CDS	42562	42771	-
	creatininase CDS	43376	43597	+
	site-specific integrase CDS	43605	44636	+
	lysogeny establishment protein CDS	44687	44998	+
	Ref family protein CDS	45246	45806	+
	maturation control protein CDS	45994	46635	+
	SIR2 family protein CDS	46692	47996	+
	modulator protein CDS	48038	48286	-
	peptide-binding protein CDS	48283	48723	-
	N-6 DNA methylase CDS	48757	55524	-
	pp1 attR	56474	56487
	phage portal protein CDS	55601	57310	+
	head processing protein CDS	57303	58322	+
	lysozyme CDS	58608	59165	-
ssb	single-stranded DNA-binding protein CDS	59334	59822	+
	IS200/IS605 family transposase IS609	64232	65440	+
	ddrA CDS	65480	65845	-
	odaE CDS	67763	68365	-
	lysis protein CDS	68352	68795	-
	holin CDS	68792	69121	-
hin	recombinase family protein CDS	69895	70467	-
	tail fiber assembly protein CDS	70543	71061	-
	tail fiber protein CDS	71064	73442	-
	phage tail protein CDS	73454	73888	-
	phage tail protein CDS	73967	74803	-
	bleomycin hydrolase CDS	74803	76236	-
	transglycosylase SLT domain-containing protein CDS	76589	80017	-
	morphogenetic protein CDS	80099	80980	-
	phage tail protein CDS	80995	81606	-
	IS200/IS605 family transposase IS609	83712	84920	-
	host cell division inhibitor Icd-like protein CDS	85414	85635	+
	phage antirepressor KilAC domain-containing protein CDS	85632	86675	+
	phage antirepressor KilAC domain-containing protein CDS	86840	87640	+
	Replication protein repL CDS	87670	88515	+
hokD	hokD CDS	88993	89148	+
	baseplate protein CDS	89265	89774	-
