# Supplementary material for: Genetic characterization of a multidrug-resistant Salmonella enterica serovar Agona isolated from a dietary supplement in Germany
Source: Front Microbiol. 2023 Nov 15;14:1284929. doi: 10.3389/fmicb.2023.1284929 (PMC10686068; doi:10.3389/fmicb.2023.1284929)
Supplement: Supplementary file 1 [file Data_Sheet_1.zip › 1284929_Fischer_Table_3.XLSX]

## Sheet: Sheet1
Supplementary Table 4. Compilation of annotations for the pSE18-SA00377-3 plasmid from the following sources: BakCharak pipeline version 3.0.4 (including -species Salmonella option) (https://gitlab.com/bfr_bioinformatics/bakcharak), NCBI Prokaryotic Genome Annotation Pipeline (PGAP) (Tatusova et al., 2016) and the following tools: ISfinder v. 2-2022-04-06 (Siguier et al., 2006), PhiSpy v.4.2.21 (…
gene name	product	start	end	strand
	transcription termination factor NusG CDS	1	50931	+
	lytic transglycosylase domain-containing protein CDS	618	1262	+
	TrbC/VirB2 family protein CDS	1246	1536	+
	VirB3 family type IV secretion system protein CDS	1561	4314	+
	pilus assembly protein CDS	4324	5094	+
	EexN family lipoprotein CDS	5104	5361	+
	type IV secretion system protein CDS	5373	6428	+
	type IV secretion system protein CDS	6623	7351	+
	TrbG/VirB9 family P-type conjugative transfer protein CDS	7357	8286	+
	TrbI/VirB10 family protein CDS	8283	9497	+
	DNA-binding protein CDS	9499	9696	+
virB11	virB11 CDS	9693	10727	+
	type IV secretory system conjugative DNA transfer family protein CDS	10730	12565	+
	conjugal transfer protein CDS	12562	12954	+
	thermonuclease family protein CDS	13765	14259	+
	ATP-binding protein CDS	14342	15604	+
topB	topB CDS	15608	17935	+
	H-NS histone family protein CDS	17947	18402	+
	YkgJ family cysteine cluster protein CDS	18440	19090	-
	SprT-like domain-containing protein CDS	19539	20360	+
	DUF4158 domain-containing protein CDS	22631	22813	-
	recombinase family protein CDS	22975	23589	+
	qnrS1	23908	24564	-
	putative composite transposon cn_3724_IS26	25016	28740
	IS26	25069	25772	-
	helix-turn-helix transcriptional regulator CDS	25837	26016	-
	DeoR/GlpR transcriptional regulator CDS	26265	26975	+
blaSHV	Beta-lactamase SHV-4	26994	27849	-
	putative composite transposon cn_3086_IS26	27922	31008
	IS26	27985	28688	+
	Transposon Tn3 resolvase	28743	29090	+
	ISKpn14	29306	30003	+
	blaTEM-1	30050	30910	+
	putative compositve transposon cn_2520_IS26	30944	33464
aac(3)-IIe	aac(3)-IIe	31052	31912	+
tmrB	Tunicamycin resistance protein	31925	32218	+
	ISKpn11	32271	32582	+
	putative composite transposon cn_5932_IS26	32644	38576
	IS26	32708	33412	+
floR	floR	33636	34850	-
	DUF3363 domain-containing protein CDS	35067	35513	-
	ISVsa3	35982	37475	-
	LysR family transcriptional regulator CDS	37587	37754	-
	IS26	37820	38524	+
umuD	Protein UmuD	38558	38914	+
	DNA polymerase V CDS	38917	39156	-
	recombinase family protein CDS	39243	39905	-
	peptidyl-arginine deiminase CDS	40286	40948	+
	CopG family transcriptional regulator CDS	41048	41332	+
	DNA distortion polypeptide 3 CDS	42190	42612	-
	IncX3_1	43183	44196	-
	DNA-binding protein CDS	44807	44959	+
	DnaJ domain-containing protein CDS	45549	46064	+
	DNA distortion polypeptide 1 CDS	48677	48751	+
	DNA distortion polypeptide 1 CDS	48746	49291	+
	relaxase/mobilization nuclease domain-containingprotein CDS	49294	50454	+
