# Supplementary material for: Genetic characterization of a multidrug-resistant Salmonella enterica serovar Agona isolated from a dietary supplement in Germany
Source: Front Microbiol. 2023 Nov 15;14:1284929. doi: 10.3389/fmicb.2023.1284929 (PMC10686068; doi:10.3389/fmicb.2023.1284929)
Supplement: Supplementary file 1 [file Data_Sheet_1.zip › 1284929_Fischer_Table_4.XLSX]

## Sheet: Sheet1
Supplementary Table 5. Compilation of annotations for the pSE18-SA00377-4 plasmid from the following sources: BakCharak pipeline version 3.0.4 (including -species Salmonella option) (https://gitlab.com/bfr_bioinformatics/bakcharak), NCBI Prokaryotic Genome Annotation Pipeline (PGAP) (Tatusova et al., 2016) and the following tools: ISfinder v. 2-2022-04-06 (Siguier et al., 2006), PhiSpy v.4.2.21 (…
gene name	product	start	end	strand
Col(MGD2)_1	replication initiation protein CDS	510	1406	-
	MbeD family mobilization/exclusion protein	1983	2219	-
	MbeB family mobilization protein	2280	2765	-
	DNA relaxase MbeA	2752	3486	-
Col(Ye4449)_1	mobC CDS	3443	3769	-
