# Supplementary material for: Genetic characterization of a multidrug-resistant Salmonella enterica serovar Agona isolated from a dietary supplement in Germany
Source: Front Microbiol. 2023 Nov 15;14:1284929. doi: 10.3389/fmicb.2023.1284929 (PMC10686068; doi:10.3389/fmicb.2023.1284929)
Supplement: Supplementary file 1 [file Data_Sheet_1.zip › 1284929_Fischer_Table_5.XLSX]

## Sheet: Supplementary Table
Supplementary File 6. Metadata details of all S.Agona isolates included in the phylogenetic analysis and shown in Figure 1. Metadata covering the year of isolation, geographic origin, isolation source and the number of ARG classes according to the CARD database. For detailed breakdown of ARG classes see Supplementary Table 7.
Isolate		Year of isolation	Geographic origin	Isolation source	No. of ARG classes	Accession/BioProject Number
NRL for Salmonellaat the BfR	99-02943	1999	Germany	Feed	2	PRJEB31846
	99-04146	1999	Germany	Feed	2
	02-01726	2002	Germany	Food	2
	03-02051	2003	Germany	Food	2
	03-02137	2003	Germany	Food	2
	03-02223	2003	Germany	Food	2
	03-02859	2003	Germany	Feed	2
	06-04441	2006	Germany	Feed	2
	11-02957-S2	2011	Germany	Feed	2
	13-SA00124	2012	Germany	Animal	6a
	13-SA00497-0	2013	Germany	Feed	2
	13-SA00632	2013	Germany	Feed	2
	13-SA01988-0	2013	Germany	Animal	2	PRJNA742494
	13-SA02368	2013	Germany	Food	2	PRJEB31846
	15-SA00128	2015	Germany	Animal	2
	15-SA00392	2015	Germany	Feed	2
	15-SA00460	2015	Germany	Feed	2
	15-SA00558-2	2015	Germany	Feed	2
	15-SA00567-0	2015	Germany	Animal	2
	15-SA00598	2015	Germany	Food	2
	15-SA00761	2015	Germany	Food	2
	15-SA01021-1	2015	Germany	Feed	2
	15-SA01441	2015	Germany	Animal	2
	15-SA02795	2015	Germany	Animal	2
	16-SA00062	2016*	Germany	Feed	2
	16-SA00234-0	2015	Germany	Food	2
	16-SA00532	2016	Germany	Food	4a
	16-SA00808-0	2016	Germany	Environment	2
	16-SA00901	2016	Germany	Animal	2
	16-SA01146	2016*	Germany	Feed	2
	16-SA02666	2016	Germany	Food	2
	17-SA00461	2017	Germany	Animal	4b
	17-SA00990	2017	Germany	Animal	5a
	17-SA01094	2017	Germany	Animal	5b
	17-SA01259	2017	Germany	Animal	2
	17-SA01499	2017	Germany	Environment	2
	17-SA01716	2017	Germany	Environment	8b					6
	17-SA01790	2017	Germany	Food	8a
	17-SA02140	2017	Germany	Food	6b
	17-SA02359	2017	Germany	Food	7a
	17-SA02428	2017	Germany	Food	8b
	17-SA02894	2017	Germany	Animal	2
	17-SA03242	2017	Germany	Food	5b
	18-SA00109	2018*	Germany	Feed	2
	18-SA00131	2018	Germany	Feed	2
	18-SA00133	2018	Germany	Feed	2
	18-SA00143	2018	Germany	Feed	2
	18-SA00246	2018	Germany	Feed	2
	18-SA00304	2018*	Germany	Feed	2
	18-SA00319	2018	Germany	Environment	2
	18-SA00356	2018	Germany	Feed	2
	18-SA00377-0-sQ	2018*	Germany	Food	12a
	18-SA00378	2017	Germany	Feed	2
	18-SA00665	2018*	Germany	Human	2
	18-SA00666-S2	2018*	Germany	Human	7b
	18-SA00667	2018*	Germany	Feed	2
	18-SA00669	2018*	Germany	Feed	2
	18-SA00673	2018*	Germany	Human	2
	18-SA00676	2018*	Germany	Environment	3a
	18-SA00689	2018*	Germany	Food	2
	18-SA00690-0-S2	2018*	Germany	Feed	2
	18-SA00692	2018*	Germany	Feed	2
	18-SA00694	2018*	Germany	Feed	2
	18-SA00697	2018*	Germany	Environment	2
	18-SA00700	2018*	Germany	Feed	2
	18-SA00702	2018*	Germany	Food	2
	18-SA00897-S2	2018	Germany	Bacterial culture	2
	18-SA01037-S2	2018	Germany	Feed	2
	18-SA01423-S2	2018*	Germany	Animal	2
	18-SA01691	2018	Germany	Feed	2
	18-SA01710-S2	2018	Germany	Animal	2
	18-SA01874	2018	Germany	Animal	2
	18-SA01877	2018	Germany	Animal	2
	18-SA01967	2018	Germany	Food	2
	18-SA01968	2018	Germany	Animal	2
	18-SA01990	2018*	Germany	Food	8b
	18-SA02060	2018	Germany	Environment	2
	18-SA02189	2018	Germany	Animal	2
	18-SA02321	2018	Germany	Food	2
	18-SA02506-0	2018	Germany	Food	2
	18-SA02507-0	2018	Germany	Food	2
	18-SA02519-0	2018	Germany	Food	2
	18-SA02520-0	2018	Germany	Food	2
	18-SA02533-0	2018	Germany	Animal	2
	18-SA02535-0	2018	Germany	Animal	2
	18-SA02536-0	2018	Germany	Animal	2
	18-SA02591	2018	Germany	Feed	2
	18-SA02593	2018	Germany	Food	2
	18-SA02594	2018	Germany	Food	2
	18-SA02595	2018	Germany	Food	2
	18-SA02738-0	2018	Germany	Food	2
	18-SA02788-0	2018	Germany	Food	2
	18-SA02789-0	2018	Germany	Food	2
	18-SA02790-0	2018	Germany	Food	2
	18-SA02813-0	2018	Germany	Animal	2
	18-SA02824-0	2018	Germany	Animal	2
	18-SA03146	2018	Germany	Animal	3a
	18-SA03214	2018	Germany	Food	2
	18-SA03292	2018*	Germany	Animal	4b
	18-SA03602	2018	Germany	Animal	2
	18-SA03609	2018	Germany	Animal	2
	18-SA03828	2018	Germany	Animal	2
	18-SA03831	2018	Germany	Animal	2
	18-SA03835-0	2018	Germany	Animal	2
	18-SA04324-0	2018	Germany	Animal	2
	18-SA04341	2018	Germany	Food	2
	19-SA00033-0	2018	Germany	Bacterial culture	2
	19-SA00081-0	2019	Germany	Bacterial culture	2
	19-SA00081-5	2019	Germany	Bacterial culture	2
	19-SA00150-0	2019	Germany	Environment	3a
	19-SA00861-1	2019	Germany	Animal	2
	19-SA01353-0	2019	Germany	Bacterial culture	3b
	19-SA01844-0	2019	Germany	Food	2
	19-SA01852-0	2019	Germany	Food	2
	19-SA02109-0	2019	Germany	Animal	2
	19-SA02176-0	2019	Germany	Food	2
	19-SA02357-0	2019	Germany	Food	2
	19-SA02365-0	2019*	Germany	Food	8c
	19-SA02896	2019*	Germany	Feed	2
	19-SA02923-0	2019	Germany	Food	2
	19-SA02961-0	2019	Germany	Food	2
	19-SA03088-0	2019*	Germany	Food	2
	19-SA03254-0	2019	Germany	Animal	2
	19-SA03321-0	2019	Germany	Food	2
	19-SA03600	2019	Germany	Animal	2
	20-SA00247-3	2020	Germany	Environment	2
	20-SA00325-0	2020*	Germany	Environment	2
	20-SA00333-0	2020	Germany	Food	2
	20-SA00466-0	2020	Germany	Food	2
	20-SA00801-0	2020	Germany	Feed	2
	20-SA00938-0	2020	Germany	Environment	2
	20-SA01487-0	2020	Germany	Food	2
	20-SA01615-0	2020	Germany	Animal	2
	20-SA01797-0	2020	Germany	Food	2
	20-SA01798-0	2020	Germany	Food	2
	20-SA01827-0	2020	Germany	Food	2
	20-SA01896-0	2020	Germany	Food	2
	20-SA01905-0	2020	Germany	Food	3c
	20-SA01964-0	2020	Germany	Food	2
	20-SA02048-0	2020*	Germany	Bacterial culture	9a
	20-SA02118-0	2020	Germany	Food	2
	20-SA02469-0	2020	Germany	Food	2
	20-SA02861-0	2020	Germany	Environment	2
	21-SA00209-0	2021	Germany	Environment	2
	21-SA01883-1	2021*	Germany	Animal	2
	21-SA02098-0	2021	Germany	Environment	2
	21-SA02875-0	2021*	Germany	Food	2
	21-SA02919-0	2021	Germany	Food	7a
	22-SA01512-0	2022	Germany	Food	2
	22-SA01561-0	2022	Germany	Food	2
	22-SA01734-0	2022	Germany	Food	2
	22-SA01750-1	2022	Germany	Food	2
	22-SA01834-0	2022	Germany	Animal	2
	22-SA02220-0	2022	Germany	Food	2
	22-SA02512-0	2022	Germany	Food	2
	22-SA02583-0	2022	Germany	Food	2
	22-SA02615-0	2022	Germany	Animal	2
Infant formula outbreak	ERR2219379	2017	France	Human	2	SAMEA104427653
German tea outbreak	SA0053	2003	Germany	Food	2	SAMN09281138
Bavarian S. Agona study	SRR7253432_SA0031b	2018	Germany	Food	12a	SAMN09281117
Bavarian S. Agona study	SRR7253422_SA0041	2008	Germany	Food	2	SAMN09281127
Bavarian S. Agona study	SRR7253423_SA0042	2017	Germany	Feed	2	SAMN09281128
Australian silver gull chick	GCA_012169275.1	2017	Australia	Animal	12b	SAMN14085623
NCBI SNP cluster	GCA_006296875.1	2014	United Kingdom	Human	9b	SAMN03477395
NCBI SNP cluster	GCA_011585645.1	2020*	United Kingdom	NA	12a	SAMEA6514346
NCBI SNP cluster	GCA_020159705.1	2018	Germany	Human	12a	SAMEA7540840
NCBI ARG profile match	GCA_011632245.1	2019	United States	Animal	11	SAMN14125628
* : Year of submission, NA: Not available
