# Supplementary material for: Genetic characterization of a multidrug-resistant Salmonella enterica serovar Agona isolated from a dietary supplement in Germany
Source: Front Microbiol. 2023 Nov 15;14:1284929. doi: 10.3389/fmicb.2023.1284929 (PMC10686068; doi:10.3389/fmicb.2023.1284929)
Supplement: Supplementary file 1 [file Data_Sheet_1.zip › 1284929_Fischer_Table_6.XLSX]

## Sheet: Sheet1
Supplementary Figure 7. Breakdown of the varying total number of ARG classes based on classification accordin go the CARD database (https://card.mcmaster.ca/) for all 167 S. Agona isolates in Figure 1.
Total number of ARG classes	Antibiotic drug class
2	Fosfomycin (fosA7.2)	Efflux (mdsA, mdsB)
3a	Fosfomycin (fosA7.2)	Efflux (mdsA, mdsB)	Peptide antibiotic (mcr-9.1)
3b	Fosfomycin (fosA7.2)	Efflux (mdsA, mdsB)	Beta-lactam
3c	Fosfomycin (fosA7.2)	Efflux (mdsA, mdsB)	Fluoroquinolone
4a	Fosfomycin (fosA7.2)	Efflux (mdsA, mdsB)	Beta-lactam	Aminoglycoside
4b	Fosfomycin (fosA7.2)	Efflux (mdsA, mdsB)	Sulfonamide	Aminoglycoside
5a	Fosfomycin (fosA7.2)	Efflux (mdsA, mdsB)	Sulfonamide	Aminoglycoside	Tetracycline
5b	Fosfomycin (fosA7.2)	Efflux (mdsA, mdsB)	Beta-lactam	Aminoglycoside	Tetracycline
6a	Fosfomycin (fosA7.2)	Efflux (mdsA, mdsB)	Peptide antibiotic (mcr-9.1)	Beta-lactam	Aminoglycoside	Sulfonamide
6b	Fosfomycin (fosA7.2)	Efflux (mdsA, mdsB)	Fluoroquinolone	Aminoglycoside	Sulfonamide	Tetracycline
7a	Fosfomycin (fosA7.2)	Efflux (mdsA, mdsB)	Beta-lactam	Fluoroquinolone	Sulfonamide	Tetracycline	Diaminopyrimidine
7b	Fosfomycin (fosA7.2)	Efflux (mdsA, mdsB)	Beta-lactam	Fluoroquinolone	Sulfonamide	Tetracycline	Aminoglycoside
8a	Fosfomycin (fosA7.2)	Efflux (mdsA, mdsB)	Beta-lactam	Aminoglycoside	Sulfonamide	Tetracycline	Phenicol	Diaminopyrimidine
8b	Fosfomycin (fosA7.2)	Efflux (mdsA, mdsB)	Beta-lactam	Fluoroquinolone	Aminoglycoside	Sulfonamide	Tetracycline	Diaminopyrimidine
8c	Fosfomycin (fosA7.2)	Efflux (mdsA, mdsB)	Fluoroquinolone	Aminoglycoside	Sulfonamide	Tetracycline	Phenicol	Diaminopyrimidine
9a	Fosfomycin (fosA7.2)	Efflux (mdsA, mdsB)	Peptide antibiotic (mcr-9.1)	Beta-lactam	Fluoroquinolone	Aminoglycoside	Sulfonamide	Tetracycline	Diaminopyrimidine
9b	Fosfomycin (fosA7.2)	Efflux (mdsA, mdsB)	Peptide antibiotic (mcr-9.1)	Beta-lactam	Fluoroquinolone	Aminoglycoside	Sulfonamide	Tetracycline	Phenicol
11	Fosfomycin (fosA7.2)	Efflux (mdsA, mdsB)	Peptide antibiotic (mcr-9.1)	Beta-lactam	Aminoglycoside	Sulfonamide	Tetracycline	Rifamycin	Phenicol	Macrolide	Diaminopyrimidine
12a	Fosfomycin (fosA7.2)	Efflux (mdsA, mdsB)	Peptide antibiotic (mcr-9.1)	Beta-lactam	Fluoroquinolone	Aminoglycoside	Sulfonamide	Tetracycline	Rifamycin	Phenicol	Macrolide	Diaminopyrimidine
12b	Fosfomycin (fosA7.2)	Efflux (mdsA, mdsB)	Beta-lactam	Fluoroquinolone	Aminoglycoside	Sulfonamide	Tetracycline	Rifamycin	Phenicol	Macrolide	Diaminopyrimidine	Lincosamide
